# Supplementary material for: Evolution and divergence of SBP-box genes in land plants
Source: BMC Genomics. 2015 Oct 14;16:787. doi: 10.1186/s12864-015-1998-y (PMC4606839; doi:10.1186/s12864-015-1998-y)
Supplement: Additional file 2: — Summary of information on SBP-box genes from five land plant species: moss, Arabidopsis , poplar, rice and maize used in this study. (XLS 20 kb) [file 12864_2015_1998_MOESM2_ESM.xls]

## Sheet: Sheet1
Table S1 Summary of information on SBP-box genes from five land plant species: moss, Arabidopsis, poplar, rice, and maize used in this study
Taxon	Organism	Gene ID	Gene Name	Protein Length (bp)	The Number of Exon
		Phpat.003G094400	Pp1s47_14V6	1215	14
Broyophytes		Phpat.003G121800		803	11
(Moss)	Physcomitrella patens	Phpat.003G122100	Pp1s55_237V6	803	11
		Phpat.004G021300	Pp1s337_52V6	666	7
		Phpat.005G084100	Pp1s23_77V6	602	8
		Phpat.006G025300	Pp1s252_40V6	693	10
		Phpat.016G029500	Pp1s194_53V6	662	4
		Phpat.016G029600	Pp1s194_57V6	679	4
		Phpat.016G029700	Pp1s194_61V6	678	10
		Phpat.017G042500	Pp1s313_76V6	1309	10
		Phpat.025G032300	Pp1s50_127V6	621	9
		Phpat.025G032400	Pp1s50_125V6	538	4
	Arabidopsis thaliana	AT1G02065	AtSPL8	334	3
	(Arabidopsis)	AT1G20980	AtSPL14	1036	10
		AT1G27360	AtSPL11	394	4
		AT1G27370	AtSPL10	397	4
Angiosperms		AT1G53160	AtSPL4	175	2
(Eudicot)		AT1G69170		406	4
		AT1G76580		989	12
		AT2G33810	AtSPL3	132	2
		AT2G42200	AtSPL9	376	3
		AT2G47070	AtSPL1	882	10
		AT3G15270	AtSPL5	182	2
		AT3G57920	AtSPL15	355	3
		AT3G60030	AtSPL12	928	10
		AT5G18830	AtSPL7	802	10
		AT5G43270	AtSPL2	420	5
		AT5G50570	AtSPL13A	360	4
		AT5G50670	AtSPL13B	360	4
		Potri.001G055900	POPTR_0001s13890	447	5
		Potri.001G058600	POPTR_0001s13630	377	4
		Potri.001G398200	POPTR_0001s40870	245	2
		Potri.002G002400	POPTR_0002s00440	1074	11
		Potri.002G142200	POPTR_0002s14320	326	3
		Potri.002G142400	POPTR_0002s14330	399	3
	Populus trichocarpa	Potri.002G188700	POPTR_0002s18970	975	11
	(Poplar)	Potri.003G169400	POPTR_0003s16780	314	4
		Potri.003G172600	POPTR_0003s17120	412	5
		Potri.004G046700	POPTR_0004s04630	149	2
		Potri.005G258700	POPTR_0005s28010	1073	11
		Potri.007G138800	POPTR_0007s01030	203	2
		Potri.008G097900	POPTR_0008s09750	511	5
		Potri.008G098600	POPTR_0008s09810	1036	10
		Potri.008G197000	POPTR_0008s20160	794	10
		Potri.010G026200	POPTR_0010s02710	783	10
		Potri.010G154000	POPTR_0010s16370	1031	11
		Potri.010G154300	POPTR_0010s16400	601	5
		Potri.011G055900	POPTR_0011s05480	145	2
		Potri.011G116800	POPTR_0011s11770	243	2
		Potri.012G100700	POPTR_0012s10260	347	4
		Potri.014G057700	POPTR_0014s05680	329	4
		Potri.014G057800	POPTR_0014s05690	409	3
		Potri.014G114300	POPTR_0014s10960	1005	10
		Potri.015G060400	POPTR_0015s07140	562	4
		Potri.015G098900	POPTR_0015s11100	382	5
		Potri.016G048500		383	3
		Potri.018G149900	POPTR_0018s14680	473	8
		LOC_Os01g18850	OsSPL1	863	12
		LOC_Os01g69830	OsSPL2	413	3
		LOC_Os02g04680	OsSPL3	470	6
		LOC_Os02g07780	OsSPL4	252	4
		LOC_Os02g08070	OsSPL5	459	3
	Oryza sativa subsp. japonica	LOC_Os03g61760	OsSPL6	970	11
	(Rice)	LOC_Os04g46580	OsSPL7	361	3
		LOC_Os04g56170	OsSPL8	417	3
Angiosperms		LOC_Os05g33810	OsSPL9	843	10
(Monocot)		LOC_Os06g44860	OsSPL10	427	3
		LOC_Os06g45310	OsSPL11	344	4
		LOC_Os06g49010	OsSPL12	476	7
		LOC_Os07g32170	OsSPL13	217	2
		LOC_Os08g39890	OsSPL14	418	3
		LOC_Os08g40260	OsSPL15	1141	11
		LOC_Os08g41940	OsSPL16	456	3
		LOC_Os09g31438	OsSPL17	401	4
		LOC_Os09g32944	OsSPL18	473	3
		LOC_Os11g30370	OsSPL19	353	4
	Zea mays	GRMZM2G036297		400	3
	(Maize)	GRMZM2G058588		397	3
		GRMZM2G061734		430	3
		GRMZM2G065451		483	5
		GRMZM2G067624		207	2
		GRMZM2G081127		862	12
		GRMZM2G097275		480	5
		GRMZM2G098557		1113	10
		GRMZM2G101499		435	3
		GRMZM2G101511		433	3
		GRMZM2G106798		326	3
		GRMZM2G109354		851	10
		GRMZM2G111136		441	3
		GRMZM2G126018		384	3
		GRMZM2G126827		333	4
		GRMZM2G133646		882	11
		GRMZM2G138421		962	11
		GRMZM2G148467		451	3
		GRMZM2G156621		333	4
		GRMZM2G156756		973	11
		GRMZM2G160917		185	2
		GRMZM2G163813		193	4
		GRMZM2G168229		407	3
		GRMZM2G169270		1107	10
		GRMZM2G307588		379	3
		GRMZM2G371033		310	3
		GRMZM2G414805		440	5
		GRMZM2G460544		409	3
